# Supplementary material for: Gut microbiota composition differences are associated with geographic location and age in malaria-endemic regions of Rwanda
Source: PLoS One. 2025 Jun 3;20(6):e0320698. doi: 10.1371/journal.pone.0320698 (PMC12132938; doi:10.1371/journal.pone.0320698)
Supplement: S1 Table — The number of reads filtered out at each step of the DADA2 pipeline. (XLSX) [file pone.0320698.s003.xlsx]

## Sheet: per-sample-fastq-counts
Sample ID	Raw sample data	Post primer removal	Denoising	Filtering low abundance features (min=5)	Filtering chimeric sequences + removal of unwanted sequences (Eukaryotes, choloroplasts, mitochondria)
JD.1	819793	819793	417499	416897	413634
JD.2	666345	666345	212618	212573	210003
JD.3	815354	815354	330819	329873	324998
JD.4	1048332	1048332	587294	587079	586401
JD.5	1012807	1012807	432525	432317	426551
JD.6	1056817	1056817	573041	572681	571048
JD.7	734857	734857	355127	354097	350775
JD.8	839605	839605	413518	413049	411024
JD.9	1012038	1012038	452206	451632	450574
JD.10	842688	842688	369762	369460	368630
JD.11	916410	916410	514955	514228	511348
JD.12	682956	682956	373286	373085	371660
JD.13	757172	757172	361556	360844	358270
JD.14	809124	809124	542878	542543	541766
JD.15	887440	887440	484433	483695	481770
JD.16	848646	848646	447748	447525	446114
JD.17	911483	911483	582951	582566	581531
JD.18	774649	774649	412223	411744	409966
JD.19	713160	713160	390799	390206	387734
JD.20	1172020	1172020	746888	746762	740341
JD.21	761757	761757	421408	421152	420284
JD.22	740397	740397	468888	468147	465608
JD.23	760018	760018	428738	428183	426976
JD.24	721230	721230	347825	347525	345626
JD.25	1087694	1087694	417601	417039	415693
JD.26	447602	447602	251978	251626	249158
JD.27	683578	683578	361787	361359	356316
JD.28	725756	725756	312551	312490	312146
JD.29	812005	812005	433607	433458	432951
JD.30	893447	893447	498496	497887	495111
JD.31	516254	516254	342837	342330	340294
JD.32	909049	909049	458791	458105	455743
JD.33	881742	881742	569784	569638	569386
JD.34	701454	701454	360874	360527	359391
JD.35	845447	845447	376481	375929	373974
JD.36	528574	528574	263277	263042	262187
JD.37	851957	851957	354473	354040	352184
JD.38	843453	843453	418033	417205	413164
JD.39	820511	820511	494101	493591	491964
JD.40	696293	696293	370877	370349	367169
JD.41	908675	908675	484940	484531	482951
JD.42	737662	737662	453129	452892	452237
JD.43	685329	685329	407517	406983	405039
JD.44	379214	379214	76849	76832	76733
JD.45	695918	695918	318263	317710	314462
JD.46	844292	844292	429444	429071	426103
JD.47	756487	756487	465848	465293	463353
JD.48	942994	942994	489420	488813	487475
JD.49	789168	789168	372424	371799	366408
JD.50	795343	795343	410711	410342	408809
JD.51	830388	830388	365835	365618	364613
JD.52	1068078	1068078	542331	541856	539723
JD.53	767696	767696	401058	400640	398329
JD.54	726698	726698	382685	382531	380849
JD.55	603768	603768	334514	334037	331895
JD.56	804287	804287	467095	466518	463810
JD.57	781735	781735	309129	308631	305931
JD.58	967304	967304	445746	445115	441990
JD.59	866364	866364	591139	590686	585578
JD.60	559353	559353	324550	324218	323128
JD.61	750294	750294	416726	416168	414021
JD.62	771103	771103	415082	414603	412701
JD.63	787962	787962	378288	377690	375627
JD.64	882622	882622	472339	471292	468736
JD.65	526733	526733	259667	259146	256690
JD.66	807988	807988	409711	408876	404058
JD.67	440395	440395	225336	224971	223582
JD.68	694570	694570	303915	303336	299725
JD.69	589001	589001	334102	334026	333876
JD.70	645910	645910	318112	317885	316514
JD.71	88887	88887	47492	47322	46808
JD.72	673047	673047	354797	354437	353183
JD.73	739107	739107	352608	351909	349100
JD.74	703437	703437	344360	344012	342310
JD.75	974593	974593	492712	492396	490009
JD.76	648466	648466	342273	341393	338034
JD.77	662109	662109	301184	300633	297731
JD.78	748190	748190	342847	342163	338031
JD.79	628266	628266	350171	349773	348727
JD.80	704314	704314	324244	323827	320961
JD.81	781893	781893	407623	407194	406197
JD.82	1027638	1027638	453478	453367	452906
JD.83	759159	759159	346497	345981	344019
JD.84	867292	867292	480859	480759	480502
JD.85	648526	648526	283491	283242	281494
JD.86	877154	877154	432483	432245	430420
JD.87	828804	828804	417932	417430	413456
JD.88	924955	924955	526588	526023	521864
JD.89	1011231	1011231	540650	540426	540082
JD.90	676096	676096	341478	340752	335576
JD.91	586520	586520	269476	269424	267467
JD.92	1046270	1046270	497947	497266	491987
JD.93	877279	877279	424087	423904	422792
JD.94	756298	756298	403587	402669	398595
JD.95	729014	729014	381876	381411	375369
JD.96	588628	588628	242728	242267	241512
JD.97	799642	799642	445772	445243	443860
JD.98	746765	746765	409695	408866	405625
JD.99	655352	655352	327154	326872	325449
JD.100	654893	654893	337014	336554	334979
JD.101	761398	761398	380371	380343	380243
JD.102	527401	527401	304800	304553	303528
JD.103	398294	398294	205590	205242	203815
JD.104	810481	810481	357974	357607	356372
JD.105	674638	674638	305436	305090	303822
JD.106	783521	783521	386995	386837	386304
JD.107	872031	872031	345386	344985	343852
JD.108	444188	444188	280398	280249	278541
JD.109	684056	684056	337277	336996	335564
JD.110	635937	635937	378182	377709	375729
JD.111	932062	932062	515119	514043	511154
JD.112	865662	865662	417724	417318	415565
JD.113	870075	870075	361149	360896	359971
JD.114	941801	941801	473675	472996	466017
JD.115	744709	744709	297254	296681	292854
JD.116	874254	874254	442203	441851	439587
JD.117	629029	629029	314864	314332	311954
JD.118	593197	593197	296450	296023	293787
JD.119	781055	781055	352682	352100	349202
JD.120	689072	689072	313111	313111	313007
JD.121	711082	711082	354268	353501	348304
JD.122	859442	859442	439266	438736	435335
JD.123	566931	566931	279775	279552	278982
JD.124	794741	794741	370193	369480	366595
JD.125	678840	678840	338133	337881	336740
JD.126	823661	823661	447871	447607	446412
JD.127	666259	666259	354891	354535	352817
JD.128	880677	880677	489208	489171	488919
JD.129	955464	955464	470694	470611	469911
JD.130	626556	626556	378539	378259	377594
JD.131	971873	971873	549468	548855	547125
JD.132	993290	993290	814601	814581	814513
JD.133	495943	495943	288091	287661	286689
JD.134	490114	490114	187327	187245	186483
JD.135	617543	617543	316526	315852	314006
JD.136	562429	562429	324656	324323	321074
JD.137	639245	639245	292854	292227	290544
JD.138	827219	827219	453020	452885	445958
JD.139	553934	553934	269201	268842	267618
JD.140	832350	832350	506738	506282	504885
JD.141	835273	835273	412143	411674	410382
JD.142	839262	839262	445065	444373	441987
JD.143	721153	721153	409445	409060	407829
JD.144	655202	655202	301633	301549	301373
JD.145	631919	631919	361233	360396	356606
JD.146	894800	894800	480642	480280	479443
JD.147	651986	651986	399326	399012	396462
JD.148	882806	882806	419383	419206	418458
JD.149	927622	927622	672019	671732	670350
JD.150	700453	700453	303736	303510	302295
JD.151	738435	738435	344180	343896	342438
JD.152	784125	784125	381235	380649	377680
JD.153	607151	607151	386231	385571	382565
JD.154	633609	633609	363375	362981	361518
JD.155	847108	847108	510063	509787	509110
JD.156	860284	860284	377386	377150	376013
JD.157	739258	739258	385844	385051	381471
JD.158	631108	631108	384999	384842	382386
JD.159	730402	730402	406211	406085	404794
JD.160	538721	538721	301145	300704	298881
JD.161	790889	790889	499599	499309	498290
JD.162	476413	476413	268438	267820	265589
JD.163	543732	543732	284530	283897	280567
JD.164	657268	657268	348049	347914	346497
JD.165	447662	447662	292062	291735	289795
JD.166	644088	644088	370376	369796	368263
JD.167	658959	658959	355460	354631	351904
JD.168	553245	553245	300770	300008	297387
JD.169	693947	693947	353414	352731	350293
