# Supplementary material for: Gut microbiota composition differences are associated with geographic location and age in malaria-endemic regions of Rwanda
Source: PLoS One. 2025 Jun 3;20(6):e0320698. doi: 10.1371/journal.pone.0320698 (PMC12132938; doi:10.1371/journal.pone.0320698)
Supplement: S2 Table — Significance of correlations after p-value adjustment. (XLSX) [file pone.0320698.s004.xlsx]

## Sheet: Sheet1
Variable1	Variable2	rscore	pvalue	Adjustedpvalue
Age	g__Desulfovibrio	0.198067	0.0107666	0.0294215
Age	g__Lachnospiraceae_NK4B4_group	0.188295	0.0154351	0.0401896
Age	g__Lachnospiraceae_UCG.007	0.226698	0.00341078	0.011075
Age	g__Methanobrevibacter	0.335354	1.06698e-05	5.35428e-05
BMI	Age	0.658574	7.00244e-22	1.07371e-20
chao1	g__.Eubacterium._xylanophilum_group	0.457641	6.41373e-10	6.32211e-09
chao1	g__Bacteroidales_RF16_group	0.282661	0.000234566	0.000938265
chao1	g__Desulfovibrio	0.397037	1.29244e-07	7.75462e-07
chao1	g__Lachnospiraceae_NK4B4_group	0.434959	5.28506e-09	4.55836e-08
chao1	g__Lachnospiraceae_UCG.007	0.60926	3.84516e-18	5.05364e-17
chao1	g__Methanobrevibacter	0.373177	7.94894e-07	4.47736e-06
chao1	g__Moryella	0.212788	0.00606888	0.0176317
chao1	g__Ruminococcaceae__NA	0.415411	2.88491e-08	2.09536e-07
e_kcal	Age	0.451841	1.11626e-09	1.02814e-08
e_kcal	BMI	0.349765	4.12561e-06	2.18975e-05
e_kcal	g__Lachnospiraceae_NK4B4_group	0.216384	0.00524607	0.0159112
e_kcal	g__Methanobrevibacter	0.284531	0.000212284	0.000861623
faith_pd	Age	0.212401	0.00616406	0.0176407
faith_pd	chao1	0.935941	8.73735e-76	6.02877e-74
faith_pd	g__.Eubacterium._xylanophilum_group	0.486588	3.43903e-11	3.65066e-10
faith_pd	g__Bacteria__NA	0.31701	3.34482e-05	0.00015647
faith_pd	g__Bacteroidales_RF16_group	0.328684	1.63039e-05	7.89452e-05
faith_pd	g__Desulfovibrio	0.400219	1.00325e-07	6.43947e-07
faith_pd	g__Lachnospiraceae_NK4B4_group	0.451829	1.11755e-09	1.02814e-08
faith_pd	g__Lachnospiraceae_UCG.007	0.605115	7.4128e-18	9.29969e-17
faith_pd	g__Methanobrevibacter	0.397409	1.25483e-07	7.69629e-07
faith_pd	g__Ruminococcaceae__NA	0.407107	5.74557e-08	3.86775e-07
faith_pd	pielou_evenness	0.639559	2.3326e-20	3.38842e-19
fib_g	Age	0.409094	4.88064e-08	3.44753e-07
fib_g	BMI	0.300813	8.63817e-05	0.00036679
fib_g	e_kcal	0.870587	4.4342e-52	1.74834e-50
fib_g	g__Lachnospiraceae_NK4B4_group	0.198758	0.0104891	0.02895
fib_g	g__Methanobrevibacter	0.223209	0.00395386	0.0125433
fib_g	g__Tyzzerella	0.197468	0.0110119	0.029797
fib_g	gluc_g	0.849649	3.68928e-47	1.13138e-45
fib_g	lip_tot_g	0.53043	2.34382e-13	2.69539e-12
fib_g	prot_g	0.869514	8.30859e-52	2.86646e-50
g__.Eubacterium._xylanophilum_group	g__Bacteria__NA	0.254409	0.000975381	0.00349617
g__.Eubacterium._xylanophilum_group	g__Desulfovibrio	0.213232	0.0059615	0.017504
g__.Eubacterium._xylanophilum_group	g__Lachnospiraceae_NK4B4_group	0.43993	3.37291e-09	3.00298e-08
g__.Eubacterium._xylanophilum_group	g__Ruminococcaceae__NA	0.30223	7.96757e-05	0.000344596
g__Bacteroidales_RF16_group	g__Ruminococcaceae__NA	0.209793	0.00684044	0.0190703
g__Desulfovibrio	g__Lachnospiraceae_NK4B4_group	0.263368	0.000631191	0.00229222
g__Desulfovibrio	g__Ruminococcaceae__NA	0.311024	4.78031e-05	0.000219894
g__Lachnospiraceae_NK4B4_group	g__Bacteria__NA	0.248847	0.00126833	0.00437573
g__Lachnospiraceae_NK4B4_group	g__Ruminococcaceae__NA	0.221305	0.00428199	0.0134299
g__Lachnospiraceae_UCG.007	g__.Eubacterium._xylanophilum_group	0.270491	0.000441668	0.0016473
g__Lachnospiraceae_UCG.007	g__Bacteroidales_RF16_group	0.285178	0.000205034	0.000844618
g__Lachnospiraceae_UCG.007	g__Desulfovibrio	0.416917	2.54106e-08	1.89549e-07
g__Lachnospiraceae_UCG.007	g__Lachnospiraceae_NK4B4_group	0.281559	0.000248696	0.000980573
g__Lachnospiraceae_UCG.007	g__Methanobrevibacter	0.405466	6.56904e-08	4.3168e-07
g__Lachnospiraceae_UCG.007	g__Ruminococcaceae__NA	0.304653	6.93282e-05	0.000308622
g__Methanobrevibacter	g__.Eubacterium._xylanophilum_group	0.233275	0.00256637	0.00843235
g__Methanobrevibacter	g__Bacteroidales_RF16_group	0.266479	0.000540707	0.0019898
g__Methanobrevibacter	g__Desulfovibrio	0.214215	0.00572948	0.0170036
g__Methanobrevibacter	g__Lachnospiraceae_NK4B4_group	0.238947	0.00199554	0.00663578
g__Methanobrevibacter	g__Ruminococcaceae__NA	0.224392	0.00376159	0.0120721
gluc_g	Age	0.429736	8.40559e-09	7.03013e-08
gluc_g	BMI	0.337832	9.09168e-06	4.64686e-05
gluc_g	e_kcal	0.957115	1.29805e-89	1.19421e-87
gluc_g	g__Methanobrevibacter	0.242601	0.0016917	0.00576431
gluc_g	lip_tot_g	0.561676	4.20881e-15	5.05058e-14
gluc_g	prot_g	0.780512	4.42118e-35	1.01687e-33
lip_tot_g	Age	0.251628	0.00111307	0.00388869
lip_tot_g	BMI	0.194762	0.0121832	0.0326463
lip_tot_g	e_kcal	0.713194	6.13925e-27	1.21031e-25
lip_tot_g	g__Desulfovibrio	0.212257	0.0061998	0.0176407
lip_tot_g	g__Lachnospiraceae_NK4B4_group	0.210854	0.00655762	0.0184684
lip_tot_g	g__Methanobrevibacter	0.188435	0.0153573	0.0401896
lip_tot_g	prot_g	0.706342	3.06236e-26	5.28256e-25
observed_features	chao1	0.996778	1.52811e-180	4.21759e-178
observed_features	faith_pd	0.934837	3.36245e-75	1.85607e-73
observed_features	g__.Eubacterium._xylanophilum_group	0.461746	4.30599e-10	4.40168e-09
observed_features	g__Bacteroidales_RF16_group	0.293918	0.000127248	0.000532129
observed_features	g__Desulfovibrio	0.397495	1.24631e-07	7.69629e-07
observed_features	g__Lachnospiraceae_NK4B4_group	0.426886	1.07926e-08	8.5107e-08
observed_features	g__Lachnospiraceae_UCG.007	0.611409	2.72551e-18	3.76121e-17
observed_features	g__Methanobrevibacter	0.369232	1.05877e-06	5.84439e-06
observed_features	g__Moryella	0.194112	0.0124803	0.0331208
observed_features	g__Ruminococcaceae__NA	0.423326	1.46997e-08	1.12698e-07
observed_features	pielou_evenness	0.707183	2.52024e-26	4.63724e-25
pielou_evenness	chao1	0.677426	1.67091e-23	2.71276e-22
pielou_evenness	g__.Eubacterium._xylanophilum_group	0.30218	7.99062e-05	0.000344596
pielou_evenness	g__Bacteroidales_RF16_group	0.308779	5.45478e-05	0.000246806
pielou_evenness	g__Desulfovibrio	0.278391	0.00029386	0.00111103
pielou_evenness	g__Lachnospiraceae_NK4B4_group	0.219891	0.00454112	0.0140826
pielou_evenness	g__Lachnospiraceae_UCG.007	0.408809	4.99642e-08	3.44753e-07
pielou_evenness	g__Methanobrevibacter	0.217164	0.0050814	0.0155829
pielou_evenness	g__Ruminococcaceae__NA	0.39389	1.656e-07	9.72461e-07
prot_g	Age	0.391731	1.96004e-07	1.12702e-06
prot_g	BMI	0.34236	6.76202e-06	3.52135e-05
prot_g	e_kcal	0.893818	1.17326e-58	5.39701e-57
prot_g	g__Lachnospiraceae_NK4B4_group	0.24164	0.00176724	0.00594827
prot_g	g__Methanobrevibacter	0.253718	0.00100807	0.00356701
prot_g	g__Tyzzerella	0.214617	0.00563696	0.0169109
shannon_entropy	chao1	0.800875	3.89716e-38	9.77833e-37
shannon_entropy	faith_pd	0.752988	1.95393e-31	4.14834e-30
shannon_entropy	g__.Eubacterium._xylanophilum_group	0.363519	1.59301e-06	8.62099e-06
shannon_entropy	g__Bacteroidales_RF16_group	0.329238	1.57454e-05	7.76024e-05
shannon_entropy	g__Desulfovibrio	0.323408	2.26416e-05	0.000107743
shannon_entropy	g__Lachnospiraceae_NK4B4_group	0.279984	0.000270273	0.00103605
shannon_entropy	g__Lachnospiraceae_UCG.007	0.488785	2.72292e-11	3.00611e-10
shannon_entropy	g__Methanobrevibacter	0.280398	0.000264448	0.001028
shannon_entropy	g__Ruminococcaceae__NA	0.428526	9.34967e-09	7.58973e-08
shannon_entropy	observed_features	0.826022	1.94991e-42	5.38176e-41
shannon_entropy	pielou_evenness	0.97814	4.28274e-113	5.91017e-111
